# Supplementary material for: The First Extracellular Domain Plays an Important Role in Unitary Channel Conductance of Cx50 Gap Junction Channels
Source: PLoS One. 2015 Dec 1;10(12):e0143876. doi: 10.1371/journal.pone.0143876 (PMC4666595; doi:10.1371/journal.pone.0143876)
Supplement: S1 File — The homology model of the Cx50 gap junction channel is supplied as a PDB file. This file can be used to generate a three dimensional map of the electrostatic potential using the “Advanced Poisson-Boltzmann Solver” (APBS) [33] that is integrated into the molecular graphics program "PyMol”. Output from this program is the “pymol-generated.dx” file that contains electrostatic potentials at defined grid points. The supplemental file “potential.net” script can be processed by OpenDX and will produce a graphical output along with a table (z-data) containing electrostatic potentials along the z-axis. To run the “potential.net” script, replace three instances of "PATH" with your working directory that contains the appropriate pymol-generated.dx file. Data available from the Dryad Digital Repository: http://dx.doi.org/10.5061/dryad.98d35. (NET) [file pone.0143876.s001.net]

//
// time: Mon Sep 28 15:11:20 2015
//
// version: 3.2.0 (format), 4.4.4 (DX)
//
//
// MODULE main
//
// comment: The script will read pymol-generated.dx 
// comment: output will be the file "z-data"
// comment: to run, replace three instances of "PATH" with working directory
//
// page assignment: display	order=3, windowed=0, showing=0
// page assignment: line	order=2, windowed=0, showing=0
// page assignment: line_to_plot	order=4, windowed=0, showing=1
// page assignment: plot	order=5, windowed=0, showing=0
// workspace: width = 587, height = 730
// layout: snap = 0, width = 50, height = 50, align = NN
//
macro main(
) -> (
) {
    // 
    // node Import[1]: x = 61, y = 148, inputs = 6, label = Import
    // input[1]: defaulting = 0, visible = 0, type = 32, value = "/PATH/pymol-generated.dx"
    // input[3]: defaulting = 0, visible = 1, type = 32, value = "dx"
    //
main_Import_1_out_1 = 
    Import(
    main_Import_1_in_1,
    main_Import_1_in_2,
    main_Import_1_in_3,
    main_Import_1_in_4,
    main_Import_1_in_5,
    main_Import_1_in_6
    ) [instance: 1, cache: 1];
    // 
    // node Isosurface[1]: x = 30, y = 237, inputs = 6, label = Isosurface
    // input[2]: defaulting = 0, visible = 1, type = 16777221, value = { -100.0 }
    //
main_Isosurface_1_out_1 = 
    Isosurface(
    main_Import_1_out_1,
    main_Isosurface_1_in_2,
    main_Isosurface_1_in_3,
    main_Isosurface_1_in_4,
    main_Isosurface_1_in_5,
    main_Isosurface_1_in_6
    ) [instance: 1, cache: 1];
    // 
    // node Color[2]: x = 46, y = 365, inputs = 5, label = Color
    // input[2]: defaulting = 0, visible = 1, type = 32, value = "green"
    // input[3]: defaulting = 0, visible = 1, type = 5, value = 0.400000
    //
main_Color_2_out_1[cache: 2] = 
    Color(
    main_Isosurface_1_out_1,
    main_Color_2_in_2,
    main_Color_2_in_3,
    main_Color_2_in_4,
    main_Color_2_in_5
    ) [instance: 2, cache: 1];
    // 
    // node ShowBox[1]: x = 137, y = 295, inputs = 1, label = ShowBox
    //
main_ShowBox_1_out_1,
main_ShowBox_1_out_2 = 
    ShowBox(
    main_Import_1_out_1
    ) [instance: 1, cache: 1];
    // 
    // node Scalar[1]: x = 30, y = 1, inputs = 11, label = Scalar
    // input[1]: defaulting = 0, visible = 0, type = 32, value = "Scalar_1"
    // input[3]: defaulting = 0, visible = 0, type = 5, value = 0.0 
    // input[4]: defaulting = 1, visible = 0, type = 3, value = 0
    // input[5]: defaulting = 1, visible = 0, type = 5, value = -1000000.0
    // input[6]: defaulting = 1, visible = 0, type = 5, value = 1000000.0
    // input[7]: defaulting = 1, visible = 0, type = 5, value = 1.00000
    // input[8]: defaulting = 1, visible = 0, type = 32, value = "5"
    // input[9]: defaulting = 1, visible = 0, type = 1, value = 5
    // output[1]: visible = 1, type = 5, value = 0.0 
    // page group: line
    //
    // 
    // node Compute[2]: x = 16, y = 87, inputs = 2, label = Compute--construct a point at [0.0, 0.0, z], where z is provided by an interactor
    // input[1]: defaulting = 0, visible = 0, type = 32, value = "[0.0, 0.0, $0]"
    // page group: line
    // expression: value = [0.0, 0.0, z]
    // name[2]: value = z
    //
main_Compute_2_out_1 = 
    Compute(
    main_Compute_2_in_1,
    main_Scalar_1_out_1
    ) [instance: 2, cache: 1];
    // 
    // node Grid[1]: x = 23, y = 169, inputs = 4, label = Grid- line extending in z direction
    // input[2]: defaulting = 0, visible = 1, type = 32, value = "line"
    // input[3]: defaulting = 0, visible = 1, type = 16777224, value = {[0, 0, 100]}
    // input[4]: defaulting = 0, visible = 1, type = 16777217, value = {100}
    // page group: line
    //
main_Grid_1_out_1 = 
    Grid(
    main_Compute_2_out_1,
    main_Grid_1_in_2,
    main_Grid_1_in_3,
    main_Grid_1_in_4
    ) [instance: 1, cache: 1];
    // 
    // node ShowConnections[1]: x = 10, y = 260, inputs = 1, label = ShowConnections
    // page group: line
    //
main_ShowConnections_1_out_1 = 
    ShowConnections(
    main_Grid_1_out_1
    ) [instance: 1, cache: 1];
    // 
    // node Color[1]: x = 33, y = 342, inputs = 5, label = Color
    // input[2]: defaulting = 0, visible = 1, type = 32, value = "red"
    // page group: line
    //
main_Color_1_out_1 = 
    Color(
    main_ShowConnections_1_out_1,
    main_Color_1_in_2,
    main_Color_1_in_3,
    main_Color_1_in_4,
    main_Color_1_in_5
    ) [instance: 1, cache: 1];
    // 
    // node Transmitter[1]: x = 37, y = 447, inputs = 1, label = line
    // page group: line
    //
line = main_Color_1_out_1;
    // 
    // node Receiver[1]: x = 279, y = 150, inputs = 1, label = line
    //
main_Receiver_1_out_1[cache: 0] = line;
    // 
    // node Collect[1]: x = 147, y = 475, inputs = 3, label = Collect
    //
main_Collect_1_out_1 = 
    Collect(
    main_Color_2_out_1,
    main_ShowBox_1_out_1,
    main_Receiver_1_out_1
    ) [instance: 1, cache: 1];
    // 
    // node AutoCamera[1]: x = 164, y = 576, inputs = 9, label = AutoCamera
    // input[2]: defaulting = 0, visible = 1, type = 32, value = "left"
    // input[4]: defaulting = 0, visible = 1, type = 1, value = 1200
    // input[5]: defaulting = 0, visible = 1, type = 5, value = 1.0
    //
main_AutoCamera_1_out_1 = 
    AutoCamera(
    main_Collect_1_out_1,
    main_AutoCamera_1_in_2,
    main_AutoCamera_1_in_3,
    main_AutoCamera_1_in_4,
    main_AutoCamera_1_in_5,
    main_AutoCamera_1_in_6,
    main_AutoCamera_1_in_7,
    main_AutoCamera_1_in_8,
    main_AutoCamera_1_in_9
    ) [instance: 1, cache: 1];
    // 
    // node Render[1]: x = 65, y = 615, inputs = 3, label = Render
    //
main_Render_1_out_1 = 
    Render(
    main_Collect_1_out_1,
    main_AutoCamera_1_out_1,
    main_Render_1_in_3
    ) [instance: 1, cache: 1];
    // 
    // node Transmitter[3]: x = 280, y = 532, inputs = 1, label = image1
    //
image1 = main_Render_1_out_1;
    // 
    // node Receiver[3]: x = 62, y = 80, inputs = 1, label = image1
    // page group: display
    //
main_Receiver_3_out_1[cache: 0] = image1;
    // 
    // node Receiver[5]: x = 36, y = 0, inputs = 1, label = line
    // page group: line_to_plot
    //
main_Receiver_5_out_1[cache: 0] = line;
    // 
    // node Transmitter[2]: x = 293, y = 668, inputs = 1, label = imported
    //
imported = main_Import_1_out_1;
    // 
    // node Receiver[2]: x = 119, y = 1, inputs = 1, label = imported
    // page group: line_to_plot
    //
main_Receiver_2_out_1[cache: 0] = imported;
    // 
    // node Map[1]: x = 87, y = 76, inputs = 4, label = Map
    // page group: line_to_plot
    //
main_Map_1_out_1 = 
    Map(
    main_Receiver_5_out_1,
    main_Receiver_2_out_1,
    main_Map_1_in_3,
    main_Map_1_in_4
    ) [instance: 1, cache: 1];
    // 
    // node Mark[1]: x = 75, y = 149, inputs = 2, label = Mark
    // input[2]: defaulting = 0, visible = 1, type = 32, value = "positions"
    // page group: line_to_plot
    //
main_Mark_1_out_1 = 
    Mark(
    main_Map_1_out_1,
    main_Mark_1_in_2
    ) [instance: 1, cache: 1];
    // 
    // node Compute[1]: x = 82, y = 225, inputs = 2, label = Compute--extract just the z component of the positions
    // input[1]: defaulting = 0, visible = 0, type = 32, value = "$0.z"
    // page group: line_to_plot
    // expression: value = a.z
    // name[2]: value = a
    //
main_Compute_1_out_1 = 
    Compute(
    main_Compute_1_in_1,
    main_Mark_1_out_1
    ) [instance: 1, cache: 1];
    // 
    // node Unmark[1]: x = 177, y = 253, inputs = 2, label = Unmark
    // input[2]: defaulting = 0, visible = 1, type = 32, value = "positions"
    // page group: line_to_plot
    //
main_Unmark_1_out_1 = 
    Unmark(
    main_Compute_1_out_1,
    main_Unmark_1_in_2
    ) [instance: 1, cache: 1];
    // 
    // node Color[3]: x = 112, y = 327, inputs = 5, label = Color
    // input[2]: defaulting = 0, visible = 1, type = 32, value = "medium turquoise"
    // page group: line_to_plot
    //
main_Color_3_out_1 = 
    Color(
    main_Unmark_1_out_1,
    main_Color_3_in_2,
    main_Color_3_in_3,
    main_Color_3_in_4,
    main_Color_3_in_5
    ) [instance: 3, cache: 1];
    // 
    // node Options[1]: x = 16, y = 442, inputs = 7, label = Options
    // input[2]: defaulting = 0, visible = 1, type = 32, value = "mark"
    // input[3]: defaulting = 0, visible = 1, type = 32, value = "triangle"
    // input[4]: defaulting = 0, visible = 1, type = 32, value = "mark every"
    // input[5]: defaulting = 0, visible = 1, type = 29, value = 5
    // input[6]: defaulting = 0, visible = 1, type = 32, value = "label"
    // input[7]: defaulting = 0, visible = 1, type = 32, value = "potential"
    // page group: line_to_plot
    //
main_Options_1_out_1 = 
    Options(
    main_Color_3_out_1,
    main_Options_1_in_2,
    main_Options_1_in_3,
    main_Options_1_in_4,
    main_Options_1_in_5,
    main_Options_1_in_6,
    main_Options_1_in_7
    ) [instance: 1, cache: 1];
    // 
    // node Transmitter[6]: x = 16, y = 529, inputs = 1, label = line_to_plot
    // page group: line_to_plot
    //
line_to_plot = main_Options_1_out_1;
    // 
    // node Receiver[6]: x = 59, y = 46, inputs = 1, label = line_to_plot
    // page group: plot
    //
main_Receiver_6_out_1[cache: 0] = line_to_plot;
    // 
    // node Plot[1]: x = 53, y = 132, inputs = 26, label = Plot
    // input[2]: defaulting = 0, visible = 1, type = 16777248, value = {"z position" "potential"}
    // input[4]: defaulting = 0, visible = 1, type = 16777224, value = {[-100, -15], [100, 5]}
    // input[9]: defaulting = 0, visible = 1, type = 5, value = 1.00000
    // input[10]: defaulting = 0, visible = 1, type = 16777248, value = {"red"}
    // input[11]: defaulting = 0, visible = 1, type = 16777248, value = {"ticks" "axes"}
    // input[13]: defaulting = 0, visible = 1, type = 32, value = "roman_dser"
    // page group: plot
    //
main_Plot_1_out_1 = 
    Plot(
    main_Receiver_6_out_1,
    main_Plot_1_in_2,
    main_Plot_1_in_3,
    main_Plot_1_in_4,
    main_Plot_1_in_5,
    main_Plot_1_in_6,
    main_Plot_1_in_7,
    main_Plot_1_in_8,
    main_Plot_1_in_9,
    main_Plot_1_in_10,
    main_Plot_1_in_11,
    main_Plot_1_in_12,
    main_Plot_1_in_13,
    main_Plot_1_in_14,
    main_Plot_1_in_15,
    main_Plot_1_in_16,
    main_Plot_1_in_17,
    main_Plot_1_in_18,
    main_Plot_1_in_19,
    main_Plot_1_in_20,
    main_Plot_1_in_21,
    main_Plot_1_in_22,
    main_Plot_1_in_23,
    main_Plot_1_in_24,
    main_Plot_1_in_25,
    main_Plot_1_in_26
    ) [instance: 1, cache: 1];
    // 
    // node AutoCamera[2]: x = 119, y = 219, inputs = 9, label = AutoCamera
    // input[4]: defaulting = 0, visible = 1, type = 1, value = 1200
    // input[5]: defaulting = 0, visible = 1, type = 5, value = 1.0
    // page group: plot
    //
main_AutoCamera_2_out_1 = 
    AutoCamera(
    main_Plot_1_out_1,
    main_AutoCamera_2_in_2,
    main_AutoCamera_2_in_3,
    main_AutoCamera_2_in_4,
    main_AutoCamera_2_in_5,
    main_AutoCamera_2_in_6,
    main_AutoCamera_2_in_7,
    main_AutoCamera_2_in_8,
    main_AutoCamera_2_in_9
    ) [instance: 2, cache: 1];
    // 
    // node Render[2]: x = 67, y = 331, inputs = 3, label = Render
    // page group: plot
    //
main_Render_2_out_1 = 
    Render(
    main_Plot_1_out_1,
    main_AutoCamera_2_out_1,
    main_Render_2_in_3
    ) [instance: 2, cache: 1];
    // 
    // node Transmitter[4]: x = 114, y = 437, inputs = 1, label = image2
    // page group: plot
    //
image2 = main_Render_2_out_1;
    // 
    // node Receiver[4]: x = 128, y = 97, inputs = 1, label = image2
    // page group: display
    //
main_Receiver_4_out_1[cache: 0] = image2;
    // 
    // node Collect[2]: x = 73, y = 174, inputs = 2, label = Collect
    // page group: display
    //
main_Collect_2_out_1 = 
    Collect(
    main_Receiver_3_out_1,
    main_Receiver_4_out_1
    ) [instance: 2, cache: 1];
    // 
    // node Arrange[1]: x = 90, y = 280, inputs = 5, label = Arrange
    // page group: display
    //
main_Arrange_1_out_1 = 
    Arrange(
    main_Collect_2_out_1,
    main_Arrange_1_in_2,
    main_Arrange_1_in_3,
    main_Arrange_1_in_4,
    main_Arrange_1_in_5
    ) [instance: 1, cache: 1];
    // 
    // node Display[1]: x = 99, y = 360, inputs = 4, label = Display
    // page group: display
    // depth: value = 24
    // window: position = (0.0184,0.4220), size = 0.4742x0.8765, screen = 0
    //
main_Display_1_out_1[cache: 2] = 
    Display(
    main_Arrange_1_out_1,
    main_Display_1_in_2,
    main_Display_1_in_3,
    main_Display_1_in_4
    ) [instance: 1, cache: 1];
    // 
    // node Export[4]: x = 27, y = 300, inputs = 3, label = Export
    // input[2]: defaulting = 0, visible = 1, type = 32, value = "/PATH/z-data"
    // input[3]: defaulting = 0, visible = 1, type = 32, value = "array"
    // page group: line_to_plot
    //
    Export(
    main_Compute_1_out_1,
    main_Export_4_in_2,
    main_Export_4_in_3
    ) [instance: 4, cache: 1];
    //
    // decorator Annotate	pos=(334,49) size=253x60 style(Label), font=bold, value = <NULL>
    // annotation user_begin: 83
    // annotation user: This page creates "image1", which 
    // annotation user: shows an isosurface,
    // annotation user: a bounding box, and a line.
    // annotation user_end: <NULL>
    //
    // decorator Annotate	pos=(172,67) size=175x28 style(Label), font=bold, value = <NULL>
    // annotation user_begin: 24
    // annotation user: This page creates a line
    // annotation user_end: <NULL>
    // page group: line
    //
    // decorator Annotate	pos=(229,48) size=375x76 style(Label), font=bold, value = <NULL>
    // annotation user_begin: 212
    // annotation user: This page creates the line to plot, by mapping the
    // annotation user: data onto the line, extracting just the z positions
    // annotation user: of the line (so the plot will be of data vs z-position),
    // annotation user: then coloring the line and adding some plot options.
    // annotation user_end: <NULL>
    // page group: line_to_plot
    //
    // decorator Annotate	pos=(228,53) size=181x28 style(Label), font=bold, value = <NULL>
    // annotation user_begin: 25
    // annotation user: This page creates a plot.
    // annotation user_end: <NULL>
    // page group: plot
    //
    // decorator Annotate	pos=(267,138) size=307x44 style(Label), font=bold, value = <NULL>
    // annotation user_begin: 61
    // annotation user: This page collects the two images together
    // annotation user: and displays them.
    // annotation user_end: <NULL>
    // page group: display
// network: end of macro body
}
main_Import_1_in_1 = "/PATH/pymol-generated.dx";
main_Import_1_in_2 = NULL;
main_Import_1_in_3 = "dx";
main_Import_1_in_4 = NULL;
main_Import_1_in_5 = NULL;
main_Import_1_in_6 = NULL;
main_Import_1_out_1 = NULL;
main_Isosurface_1_in_2 = { -100.0 };
main_Isosurface_1_in_3 = NULL;
main_Isosurface_1_in_4 = NULL;
main_Isosurface_1_in_5 = NULL;
main_Isosurface_1_in_6 = NULL;
main_Isosurface_1_out_1 = NULL;
main_Color_2_in_2 = "green";
main_Color_2_in_3 = 0.400000;
main_Color_2_in_4 = NULL;
main_Color_2_in_5 = NULL;
main_Color_2_out_1 = NULL;
main_ShowBox_1_out_1 = NULL;
main_Scalar_1_in_1 = "Scalar_1";
main_Scalar_1_in_2 = NULL;
main_Scalar_1_in_3 = 0.0 ;
main_Scalar_1_in_4 = NULL;
main_Scalar_1_in_5 = NULL;
main_Scalar_1_in_6 = NULL;
main_Scalar_1_in_7 = NULL;
main_Scalar_1_in_8 = NULL;
main_Scalar_1_in_9 = NULL;
main_Scalar_1_in_10 = NULL;
main_Scalar_1_in_11 = NULL;
main_Scalar_1_out_1 = 0.0 ;
main_Compute_2_in_1 = "[0.0, 0.0, $0]";
main_Compute_2_out_1 = NULL;
main_Grid_1_in_2 = "line";
main_Grid_1_in_3 = {[0, 0, 100]};
main_Grid_1_in_4 = {100};
main_Grid_1_out_1 = NULL;
main_ShowConnections_1_out_1 = NULL;
main_Color_1_in_2 = "red";
main_Color_1_in_3 = NULL;
main_Color_1_in_4 = NULL;
main_Color_1_in_5 = NULL;
main_Color_1_out_1 = NULL;
main_Transmitter_1_out_1 = NULL;
main_Receiver_1_out_1 = NULL;
main_Collect_1_out_1 = NULL;
main_AutoCamera_1_in_2 = "left";
main_AutoCamera_1_in_3 = NULL;
main_AutoCamera_1_in_4 = 1200;
main_AutoCamera_1_in_5 = 1.0;
main_AutoCamera_1_in_6 = NULL;
main_AutoCamera_1_in_7 = NULL;
main_AutoCamera_1_in_8 = NULL;
main_AutoCamera_1_in_9 = NULL;
main_AutoCamera_1_out_1 = NULL;
main_Render_1_in_3 = NULL;
main_Render_1_out_1 = NULL;
main_Transmitter_3_out_1 = NULL;
main_Receiver_3_out_1 = NULL;
main_Receiver_5_out_1 = NULL;
main_Transmitter_2_out_1 = NULL;
main_Receiver_2_out_1 = NULL;
main_Map_1_in_3 = NULL;
main_Map_1_in_4 = NULL;
main_Map_1_out_1 = NULL;
main_Mark_1_in_2 = "positions";
main_Mark_1_out_1 = NULL;
main_Compute_1_in_1 = "$0.z";
main_Compute_1_out_1 = NULL;
main_Unmark_1_in_2 = "positions";
main_Unmark_1_out_1 = NULL;
main_Color_3_in_2 = "medium turquoise";
main_Color_3_in_3 = NULL;
main_Color_3_in_4 = NULL;
main_Color_3_in_5 = NULL;
main_Color_3_out_1 = NULL;
main_Options_1_in_2 = "mark";
main_Options_1_in_3 = "triangle";
main_Options_1_in_4 = "mark every";
main_Options_1_in_5 = 5;
main_Options_1_in_6 = "label";
main_Options_1_in_7 = "potential";
main_Options_1_out_1 = NULL;
main_Transmitter_6_out_1 = NULL;
main_Receiver_6_out_1 = NULL;
main_Plot_1_in_2 = {"z position" "potential"};
main_Plot_1_in_3 = NULL;
main_Plot_1_in_4 = {[-100, -15], [100, 5]};
main_Plot_1_in_5 = NULL;
main_Plot_1_in_6 = NULL;
main_Plot_1_in_7 = NULL;
main_Plot_1_in_8 = NULL;
main_Plot_1_in_9 = 1.00000;
main_Plot_1_in_10 = {"red"};
main_Plot_1_in_11 = {"ticks" "axes"};
main_Plot_1_in_12 = NULL;
main_Plot_1_in_13 = "roman_dser";
main_Plot_1_in_14 = NULL;
main_Plot_1_in_15 = NULL;
main_Plot_1_in_16 = NULL;
main_Plot_1_in_17 = NULL;
main_Plot_1_in_18 = NULL;
main_Plot_1_in_19 = NULL;
main_Plot_1_in_20 = NULL;
main_Plot_1_in_21 = NULL;
main_Plot_1_in_22 = NULL;
main_Plot_1_in_23 = NULL;
main_Plot_1_in_24 = NULL;
main_Plot_1_in_25 = NULL;
main_Plot_1_in_26 = NULL;
main_Plot_1_out_1 = NULL;
main_AutoCamera_2_in_2 = NULL;
main_AutoCamera_2_in_3 = NULL;
main_AutoCamera_2_in_4 = 1200;
main_AutoCamera_2_in_5 = 1.0;
main_AutoCamera_2_in_6 = NULL;
main_AutoCamera_2_in_7 = NULL;
main_AutoCamera_2_in_8 = NULL;
main_AutoCamera_2_in_9 = NULL;
main_AutoCamera_2_out_1 = NULL;
main_Render_2_in_3 = NULL;
main_Render_2_out_1 = NULL;
main_Transmitter_4_out_1 = NULL;
main_Receiver_4_out_1 = NULL;
main_Collect_2_out_1 = NULL;
main_Arrange_1_in_2 = NULL;
main_Arrange_1_in_3 = NULL;
main_Arrange_1_in_4 = NULL;
main_Arrange_1_in_5 = NULL;
main_Arrange_1_out_1 = NULL;
main_Display_1_in_2 = NULL;
main_Display_1_in_3 = "X24,,";
main_Display_1_in_4 = NULL;
main_Export_4_in_2 = "/PATH/z-data";
main_Export_4_in_3 = "array";
Executive("product version 4 4 4");
$sync
main();
